# Supplementary material for: Insights into the Factors Controlling the Origin of Activation Barriers in the [2 + 2] Cycloaddition Reactions of Heavy Imine-like Molecules Featuring a Ge=Group 15 Double Bond with Heterocumulenes
Source: Molecules. 2025 Apr 25;30(9):1905. doi: 10.3390/molecules30091905 (PMC12073406; doi:10.3390/molecules30091905)
Supplement: Supplementary file 1 [file molecules-30-01905-s001.zip]

Archive with 1 entries (1 files):
- molecules-3575057-supplementary.pdf
